# Supplementary material for: Weissella cibaria Relieves Gut Inflammation Caused by Escherichia coli through Inflammation Modulation and Gut Microbiota Regulation
Source: Foods. 2024 Apr 8;13(7):1133. doi: 10.3390/foods13071133 (PMC11011356; doi:10.3390/foods13071133)
Supplement: Supplementary file 1 [file foods-13-01133-s001.zip]

Archive with 1 entries (1 files):
- foods-2917215-supplementary.pdf
